# Supplementary material for: Patient-Reported Experience (PREMs) and Outcome (PROMs) Measures in Diabetic Foot Disease Management—A Scoping Review
Source: J Clin Med. 2025 Aug 29;14(17):6116. doi: 10.3390/jcm14176116 (PMC12429607; doi:10.3390/jcm14176116)
Supplement: Supplementary file 1 [file jcm-14-06116-s001.zip]

Archive with 11 entries (11 files):
- S.M. 1 EQ-5D-5L.pdf
- S.M. 10 NEURO-QOL.pdf
- S.M. 2 EQ-5D-3L.pdf
- S.M. 3 SF-8.pdf
- S.M. 4 SF-12.pdf
- S.M. 5 SF-36_RAND 36.pdf
- S.M. 6 CWIS.pdf
- S.M. 7 QHOQOL-BREF.pdf
- S.M. 8 WOUND-QOL-17.pdf
- S.M. 9 FAAM.pdf
- Supplemental Materials.pdf
